# Supplementary material for: An Effective Modification Strategy to Build Multifunctional Peptides Based on a Trypsin Inhibitory Peptide of the Kunitz Family
Source: Pharmaceutics. 2024 Apr 27;16(5):597. doi: 10.3390/pharmaceutics16050597 (PMC11125039; doi:10.3390/pharmaceutics16050597)
Supplement: Supplementary file 1 [file pharmaceutics-16-00597-s001.zip]

Archive with 1 entries (1 files):
- pharmaceutics-2953059-supplementary.pdf
